# Supplementary material for: Reassessing Hybridisation in Australian Tetragonula Stingless Bees Using Multiple Genetic Markers
Source: Ecol Evol. 2025 Jan 29;15(2):e70912. doi: 10.1002/ece3.70912 (PMC11775563; doi:10.1002/ece3.70912)
Supplement: Supplementary file 3 — Table S1. Spreadsheet of the GBS adaptors. [file ECE3-15-e70912-s003.xlsx]

## Sheet: PCR_Primers_IDT
Name	Sequence	Notes
Illumina_F_PE	AATGATACGGCGACCACCGAGATCTACACTCTTTCCCTACACGACGCTCTTCCGATCT	from poland et al
PCR2_Idx_1_ATCACG	CAAGCAGAAGACGGCATACGAGATCGTGATGTGACTGGAGTTCAGACGTGTGC	from petersen et al
PCR2_Idx_2_CGATGT	CAAGCAGAAGACGGCATACGAGATACATCGGTGACTGGAGTTCAGACGTGTGC	from petersen et al
PCR2_Idx_3_TTAGGC	CAAGCAGAAGACGGCATACGAGATGCCTAAGTGACTGGAGTTCAGACGTGTGC	from petersen et al
PCR2_Idx_4_TGACCA	CAAGCAGAAGACGGCATACGAGATTGGTCAGTGACTGGAGTTCAGACGTGTGC	from petersen et al
PCR2_Idx_5_ACAGTG	CAAGCAGAAGACGGCATACGAGATCACTGTGTGACTGGAGTTCAGACGTGTGC	from petersen et al
PCR2_Idx_6_GCCAAT	CAAGCAGAAGACGGCATACGAGATATTGGCGTGACTGGAGTTCAGACGTGTGC	from petersen et al
PCR2_Idx_7_CAGATC	CAAGCAGAAGACGGCATACGAGATGATCTGGTGACTGGAGTTCAGACGTGTGC	from petersen et al
PCR2_Idx_8_ACTTGA	CAAGCAGAAGACGGCATACGAGATTCAAGTGTGACTGGAGTTCAGACGTGTGC	from petersen et al
PCR2_Idx_9_GATCAG	CAAGCAGAAGACGGCATACGAGATCTGATCGTGACTGGAGTTCAGACGTGTGC	from petersen et al
PCR2_Idx_10_TAGCTT	CAAGCAGAAGACGGCATACGAGATAAGCTAGTGACTGGAGTTCAGACGTGTGC	from petersen et al
PCR2_Idx_11_GGCTAC	CAAGCAGAAGACGGCATACGAGATGTAGCCGTGACTGGAGTTCAGACGTGTGC	from petersen et al
PCR2_Idx_12_CTTGTA	CAAGCAGAAGACGGCATACGAGATTACAAGGTGACTGGAGTTCAGACGTGTGC	from petersen et al

## Sheet: GBS_GOLAY_Plate1_F_IDT
WellPosition	Name	Sequence	Notes
A1	GBS_Golay_F_rcbc0	ACACTCTTTCCCTACACGACGCTCTTCCGATCTTCCCTTGTCTCCTGCA
B1	GBS_Golay_F_rcbc3	ACACTCTTTCCCTACACGACGCTCTTCCGATCTATCACCAGGTGTTGCA
C1	GBS_Golay_F_rcbc4	ACACTCTTTCCCTACACGACGCTCTTCCGATCTTGGTCAACGATATGCA
D1	GBS_Golay_F_rcbc5	ACACTCTTTCCCTACACGACGCTCTTCCGATCTATCGCACAGTAATGCA
E1	GBS_Golay_F_rcbc6	ACACTCTTTCCCTACACGACGCTCTTCCGATCTGTCGTGTAGCCTTGCA
F1	GBS_Golay_F_rcbc7	ACACTCTTTCCCTACACGACGCTCTTCCGATCTAGCGGAGGTTAGTGCA
G1	GBS_Golay_F_rcbc8	ACACTCTTTCCCTACACGACGCTCTTCCGATCTATCCTTTGGTTCTGCA
H1	GBS_Golay_F_rcbc9	ACACTCTTTCCCTACACGACGCTCTTCCGATCTTACAGCGCATACTGCA
A2	GBS_Golay_F_rcbc10	ACACTCTTTCCCTACACGACGCTCTTCCGATCTACCGGTATGTACTGCA
B2	GBS_Golay_F_rcbc11	ACACTCTTTCCCTACACGACGCTCTTCCGATCTAATTGTGTCGGATGCA
C2	GBS_Golay_F_rcbc12	ACACTCTTTCCCTACACGACGCTCTTCCGATCTTGCATACACTGGTGCA
D2	GBS_Golay_F_rcbc13	ACACTCTTTCCCTACACGACGCTCTTCCGATCTAGTCGAACGAGGTGCA
E2	GBS_Golay_F_rcbc14	ACACTCTTTCCCTACACGACGCTCTTCCGATCTACCAGTGACTCATGCA
F2	GBS_Golay_F_rcbc15	ACACTCTTTCCCTACACGACGCTCTTCCGATCTGAATACCAAGTCTGCA
G2	GBS_Golay_F_rcbc16	ACACTCTTTCCCTACACGACGCTCTTCCGATCTGTAGATCGTGTATGCA
H2	GBS_Golay_F_rcbc17	ACACTCTTTCCCTACACGACGCTCTTCCGATCTTAACGTGTGTGCTGCA
A3	GBS_Golay_F_rcbc18	ACACTCTTTCCCTACACGACGCTCTTCCGATCTCATTATGGCGTGTGCA
B3	GBS_Golay_F_rcbc19	ACACTCTTTCCCTACACGACGCTCTTCCGATCTCCAATACGCCTGTGCA
C3	GBS_Golay_F_rcbc20	ACACTCTTTCCCTACACGACGCTCTTCCGATCTGATCTGCGATCCTGCA
D3	GBS_Golay_F_rcbc21	ACACTCTTTCCCTACACGACGCTCTTCCGATCTCAGCTCATCAGCTGCA
E3	GBS_Golay_F_rcbc22	ACACTCTTTCCCTACACGACGCTCTTCCGATCTCAAACAACAGCTTGCA
F3	GBS_Golay_F_rcbc23	ACACTCTTTCCCTACACGACGCTCTTCCGATCTGCAACACCATCCTGCA
G3	GBS_Golay_F_rcbc24	ACACTCTTTCCCTACACGACGCTCTTCCGATCTGCGATATATCGCTGCA
H3	GBS_Golay_F_rcbc25	ACACTCTTTCCCTACACGACGCTCTTCCGATCTCGAGCAATCCTATGCA
A4	GBS_Golay_F_rcbc26	ACACTCTTTCCCTACACGACGCTCTTCCGATCTAGTCGTGCACATTGCA
B4	GBS_Golay_F_rcbc27	ACACTCTTTCCCTACACGACGCTCTTCCGATCTGTATCTGCGCGTTGCA
C4	GBS_Golay_F_rcbc28	ACACTCTTTCCCTACACGACGCTCTTCCGATCTCGAGGGAAAGTCTGCA
D4	GBS_Golay_F_rcbc29	ACACTCTTTCCCTACACGACGCTCTTCCGATCTCAAATTCGGGATTGCA
E4	GBS_Golay_F_rcbc30	ACACTCTTTCCCTACACGACGCTCTTCCGATCTAGATTGACCAACTGCA
F4	GBS_Golay_F_rcbc31	ACACTCTTTCCCTACACGACGCTCTTCCGATCTAGTTACGAGCTATGCA
G4	GBS_Golay_F_rcbc32	ACACTCTTTCCCTACACGACGCTCTTCCGATCTGCATATGCACTGTGCA
H4	GBS_Golay_F_rcbc33	ACACTCTTTCCCTACACGACGCTCTTCCGATCTCAACTCCCGTGATGCA
A5	GBS_Golay_F_rcbc34	ACACTCTTTCCCTACACGACGCTCTTCCGATCTTTGCGTTAGCAGTGCA
B5	GBS_Golay_F_rcbc35	ACACTCTTTCCCTACACGACGCTCTTCCGATCTTACGAGCCCTAATGCA
C5	GBS_Golay_F_rcbc36	ACACTCTTTCCCTACACGACGCTCTTCCGATCTCACTACGCTAGATGCA
D5	GBS_Golay_F_rcbc37	ACACTCTTTCCCTACACGACGCTCTTCCGATCTTGCAGTCCTCGATGCA
E5	GBS_Golay_F_rcbc38	ACACTCTTTCCCTACACGACGCTCTTCCGATCTACCATAGCTCCGTGCA
F5	GBS_Golay_F_rcbc40	ACACTCTTTCCCTACACGACGCTCTTCCGATCTGAACACTTTGGATGCA
G5	GBS_Golay_F_rcbc41	ACACTCTTTCCCTACACGACGCTCTTCCGATCTGAGCCATCTGTATGCA
H5	GBS_Golay_F_rcbc42	ACACTCTTTCCCTACACGACGCTCTTCCGATCTTTGGGTACACGTTGCA
A6	GBS_Golay_F_rcbc44	ACACTCTTTCCCTACACGACGCTCTTCCGATCTTAATACGGATCGTGCA
B6	GBS_Golay_F_rcbc45	ACACTCTTTCCCTACACGACGCTCTTCCGATCTTCGGAATTAGACTGCA
C6	GBS_Golay_F_rcbc46	ACACTCTTTCCCTACACGACGCTCTTCCGATCTTGTGAATTCGGATGCA
D6	GBS_Golay_F_rcbc47	ACACTCTTTCCCTACACGACGCTCTTCCGATCTCATTCGTGGCGTTGCA
E6	GBS_Golay_F_rcbc48	ACACTCTTTCCCTACACGACGCTCTTCCGATCTTACTACGTGGCCTGCA
F6	GBS_Golay_F_rcbc49	ACACTCTTTCCCTACACGACGCTCTTCCGATCTGGCCAGTTCCTATGCA
G6	GBS_Golay_F_rcbc50	ACACTCTTTCCCTACACGACGCTCTTCCGATCTGATGTTCGCTAGTGCA
H6	GBS_Golay_F_rcbc51	ACACTCTTTCCCTACACGACGCTCTTCCGATCTCTATCTCCTGTCTGCA
A7	GBS_Golay_F_rcbc52	ACACTCTTTCCCTACACGACGCTCTTCCGATCTACTCACAGGAATTGCA
B7	GBS_Golay_F_rcbc53	ACACTCTTTCCCTACACGACGCTCTTCCGATCTATGATGAGCCTCTGCA
C7	GBS_Golay_F_rcbc54	ACACTCTTTCCCTACACGACGCTCTTCCGATCTGTCGACAGAGGATGCA
D7	GBS_Golay_F_rcbc55	ACACTCTTTCCCTACACGACGCTCTTCCGATCTTGTCGCAAATAGTGCA
E7	GBS_Golay_F_rcbc56	ACACTCTTTCCCTACACGACGCTCTTCCGATCTCATCCCTCTACTTGCA
F7	GBS_Golay_F_rcbc57	ACACTCTTTCCCTACACGACGCTCTTCCGATCTTATACCGCTGCGTGCA
G7	GBS_Golay_F_rcbc59	ACACTCTTTCCCTACACGACGCTCTTCCGATCTACAATAGACACCTGCA
H7	GBS_Golay_F_rcbc60	ACACTCTTTCCCTACACGACGCTCTTCCGATCTCGGTCAATTGACTGCA
A8	GBS_Golay_F_rcbc61	ACACTCTTTCCCTACACGACGCTCTTCCGATCTGTGGAGTCTCATTGCA
B8	GBS_Golay_F_rcbc62	ACACTCTTTCCCTACACGACGCTCTTCCGATCTGCTCGAAGATTCTGCA
C8	GBS_Golay_F_rcbc63	ACACTCTTTCCCTACACGACGCTCTTCCGATCTAGGCTTACGTGTTGCA
D8	GBS_Golay_F_rcbc64	ACACTCTTTCCCTACACGACGCTCTTCCGATCTTCTCTACCACTCTGCA
E8	GBS_Golay_F_rcbc65	ACACTCTTTCCCTACACGACGCTCTTCCGATCTACTTCCAACTTCTGCA
F8	GBS_Golay_F_rcbc66	ACACTCTTTCCCTACACGACGCTCTTCCGATCTCTCACCTAGGAATGCA
G8	GBS_Golay_F_rcbc67	ACACTCTTTCCCTACACGACGCTCTTCCGATCTGTGTTGTCGTGCTGCA
H8	GBS_Golay_F_rcbc68	ACACTCTTTCCCTACACGACGCTCTTCCGATCTCCACAGATCGATTGCA
A9	GBS_Golay_F_rcbc69	ACACTCTTTCCCTACACGACGCTCTTCCGATCTTATCGACACAAGTGCA
B9	GBS_Golay_F_rcbc70	ACACTCTTTCCCTACACGACGCTCTTCCGATCTGATTCCGGCTCATGCA
C9	GBS_Golay_F_rcbc71	ACACTCTTTCCCTACACGACGCTCTTCCGATCTCGTAATTGCCGCTGCA
D9	GBS_Golay_F_rcbc72	ACACTCTTTCCCTACACGACGCTCTTCCGATCTGGTGACTAGTTCTGCA
E9	GBS_Golay_F_rcbc73	ACACTCTTTCCCTACACGACGCTCTTCCGATCTATGGGTTCCGTCTGCA
F9	GBS_Golay_F_rcbc74	ACACTCTTTCCCTACACGACGCTCTTCCGATCTTAGGCATGCTTGTGCA
G9	GBS_Golay_F_rcbc75	ACACTCTTTCCCTACACGACGCTCTTCCGATCTAACTAGTTCAGGTGCA
H9	GBS_Golay_F_rcbc76	ACACTCTTTCCCTACACGACGCTCTTCCGATCTATTCTGCCGAAGTGCA
A10	GBS_Golay_F_rcbc77	ACACTCTTTCCCTACACGACGCTCTTCCGATCTAGCATGTCCCGTTGCA
B10	GBS_Golay_F_rcbc78	ACACTCTTTCCCTACACGACGCTCTTCCGATCTGTACGATATGACTGCA
C10	GBS_Golay_F_rcbc79	ACACTCTTTCCCTACACGACGCTCTTCCGATCTGTGGTGGTTTCCTGCA
D10	GBS_Golay_F_rcbc80	ACACTCTTTCCCTACACGACGCTCTTCCGATCTTAGTATGCGCAATGCA
E10	GBS_Golay_F_rcbc81	ACACTCTTTCCCTACACGACGCTCTTCCGATCTTGCGCTGAATGTTGCA
F10	GBS_Golay_F_rcbc82	ACACTCTTTCCCTACACGACGCTCTTCCGATCTATGGCTGTCAGTTGCA
G10	GBS_Golay_F_rcbc83	ACACTCTTTCCCTACACGACGCTCTTCCGATCTGTTCTCTTCTCGTGCA
H10	GBS_Golay_F_rcbc84	ACACTCTTTCCCTACACGACGCTCTTCCGATCTCGTAAGATGCCTTGCA
A11	GBS_Golay_F_rcbc85	ACACTCTTTCCCTACACGACGCTCTTCCGATCTGCGTTCTAGCTGTGCA
B11	GBS_Golay_F_rcbc86	ACACTCTTTCCCTACACGACGCTCTTCCGATCTGTTGTTCTGGGATGCA
C11	GBS_Golay_F_rcbc87	ACACTCTTTCCCTACACGACGCTCTTCCGATCTGGACTTCCAGCTTGCA
D11	GBS_Golay_F_rcbc88	ACACTCTTTCCCTACACGACGCTCTTCCGATCTCTCACAACCGTGTGCA
E11	GBS_Golay_F_rcbc89	ACACTCTTTCCCTACACGACGCTCTTCCGATCTCTGCTATTCCTCTGCA
F11	GBS_Golay_F_rcbc90	ACACTCTTTCCCTACACGACGCTCTTCCGATCTATGTCACCGCTGTGCA
G11	GBS_Golay_F_rcbc91	ACACTCTTTCCCTACACGACGCTCTTCCGATCTTGTAACGCCGATTGCA
H11	GBS_Golay_F_rcbc92	ACACTCTTTCCCTACACGACGCTCTTCCGATCTAGCAGAACATCTTGCA
A12	GBS_Golay_F_rcbc93	ACACTCTTTCCCTACACGACGCTCTTCCGATCTTGGAGTAGGTGGTGCA
B12	GBS_Golay_F_rcbc94	ACACTCTTTCCCTACACGACGCTCTTCCGATCTTTGGCTCTATTCTGCA
C12	GBS_Golay_F_rcbc95	ACACTCTTTCCCTACACGACGCTCTTCCGATCTGATCCCACGTACTGCA
D12	GBS_Golay_F_rcbc96	ACACTCTTTCCCTACACGACGCTCTTCCGATCTTACCGCTTCTTCTGCA
E12	GBS_Golay_F_rcbc97	ACACTCTTTCCCTACACGACGCTCTTCCGATCTTGTGCGATAACATGCA
F12	GBS_Golay_F_rcbc98	ACACTCTTTCCCTACACGACGCTCTTCCGATCTGATTATCGACGATGCA
G12	GBS_Golay_F_rcbc99	ACACTCTTTCCCTACACGACGCTCTTCCGATCTGCCTAGCCCAATTGCA
H12	GBS_Golay_F_rcbc100	ACACTCTTTCCCTACACGACGCTCTTCCGATCTGATGTATGTGGTTGCA

## Sheet: GBS_GOLAY_Plate1_R_IDT
WellPosition	Name	Sequence	Notes
A1	GBS_Golay_R_rcbc0	GGAGACAAGGGAAGATCGGAAGAGCGTCGTGTAGGGAAAGAGTGT
B1	GBS_Golay_R_rcbc3	ACACCTGGTGATAGATCGGAAGAGCGTCGTGTAGGGAAAGAGTGT
C1	GBS_Golay_R_rcbc4	TATCGTTGACCAAGATCGGAAGAGCGTCGTGTAGGGAAAGAGTGT
D1	GBS_Golay_R_rcbc5	TTACTGTGCGATAGATCGGAAGAGCGTCGTGTAGGGAAAGAGTGT
E1	GBS_Golay_R_rcbc6	AGGCTACACGACAGATCGGAAGAGCGTCGTGTAGGGAAAGAGTGT
F1	GBS_Golay_R_rcbc7	CTAACCTCCGCTAGATCGGAAGAGCGTCGTGTAGGGAAAGAGTGT
G1	GBS_Golay_R_rcbc8	GAACCAAAGGATAGATCGGAAGAGCGTCGTGTAGGGAAAGAGTGT
H1	GBS_Golay_R_rcbc9	GTATGCGCTGTAAGATCGGAAGAGCGTCGTGTAGGGAAAGAGTGT
A2	GBS_Golay_R_rcbc10	GTACATACCGGTAGATCGGAAGAGCGTCGTGTAGGGAAAGAGTGT
B2	GBS_Golay_R_rcbc11	TCCGACACAATTAGATCGGAAGAGCGTCGTGTAGGGAAAGAGTGT
C2	GBS_Golay_R_rcbc12	CCAGTGTATGCAAGATCGGAAGAGCGTCGTGTAGGGAAAGAGTGT
D2	GBS_Golay_R_rcbc13	CCTCGTTCGACTAGATCGGAAGAGCGTCGTGTAGGGAAAGAGTGT
E2	GBS_Golay_R_rcbc14	TGAGTCACTGGTAGATCGGAAGAGCGTCGTGTAGGGAAAGAGTGT
F2	GBS_Golay_R_rcbc15	GACTTGGTATTCAGATCGGAAGAGCGTCGTGTAGGGAAAGAGTGT
G2	GBS_Golay_R_rcbc16	TACACGATCTACAGATCGGAAGAGCGTCGTGTAGGGAAAGAGTGT
H2	GBS_Golay_R_rcbc17	GCACACACGTTAAGATCGGAAGAGCGTCGTGTAGGGAAAGAGTGT
A3	GBS_Golay_R_rcbc18	CACGCCATAATGAGATCGGAAGAGCGTCGTGTAGGGAAAGAGTGT
B3	GBS_Golay_R_rcbc19	CAGGCGTATTGGAGATCGGAAGAGCGTCGTGTAGGGAAAGAGTGT
C3	GBS_Golay_R_rcbc20	GGATCGCAGATCAGATCGGAAGAGCGTCGTGTAGGGAAAGAGTGT
D3	GBS_Golay_R_rcbc21	GCTGATGAGCTGAGATCGGAAGAGCGTCGTGTAGGGAAAGAGTGT
E3	GBS_Golay_R_rcbc22	AGCTGTTGTTTGAGATCGGAAGAGCGTCGTGTAGGGAAAGAGTGT
F3	GBS_Golay_R_rcbc23	GGATGGTGTTGCAGATCGGAAGAGCGTCGTGTAGGGAAAGAGTGT
G3	GBS_Golay_R_rcbc24	GCGATATATCGCAGATCGGAAGAGCGTCGTGTAGGGAAAGAGTGT
H3	GBS_Golay_R_rcbc25	TAGGATTGCTCGAGATCGGAAGAGCGTCGTGTAGGGAAAGAGTGT
A4	GBS_Golay_R_rcbc26	ATGTGCACGACTAGATCGGAAGAGCGTCGTGTAGGGAAAGAGTGT
B4	GBS_Golay_R_rcbc27	ACGCGCAGATACAGATCGGAAGAGCGTCGTGTAGGGAAAGAGTGT
C4	GBS_Golay_R_rcbc28	GACTTTCCCTCGAGATCGGAAGAGCGTCGTGTAGGGAAAGAGTGT
D4	GBS_Golay_R_rcbc29	ATCCCGAATTTGAGATCGGAAGAGCGTCGTGTAGGGAAAGAGTGT
E4	GBS_Golay_R_rcbc30	GTTGGTCAATCTAGATCGGAAGAGCGTCGTGTAGGGAAAGAGTGT
F4	GBS_Golay_R_rcbc31	TAGCTCGTAACTAGATCGGAAGAGCGTCGTGTAGGGAAAGAGTGT
G4	GBS_Golay_R_rcbc32	CAGTGCATATGCAGATCGGAAGAGCGTCGTGTAGGGAAAGAGTGT
H4	GBS_Golay_R_rcbc33	TCACGGGAGTTGAGATCGGAAGAGCGTCGTGTAGGGAAAGAGTGT
A5	GBS_Golay_R_rcbc34	CTGCTAACGCAAAGATCGGAAGAGCGTCGTGTAGGGAAAGAGTGT
B5	GBS_Golay_R_rcbc35	TTAGGGCTCGTAAGATCGGAAGAGCGTCGTGTAGGGAAAGAGTGT
C5	GBS_Golay_R_rcbc36	TCTAGCGTAGTGAGATCGGAAGAGCGTCGTGTAGGGAAAGAGTGT
D5	GBS_Golay_R_rcbc37	TCGAGGACTGCAAGATCGGAAGAGCGTCGTGTAGGGAAAGAGTGT
E5	GBS_Golay_R_rcbc38	CGGAGCTATGGTAGATCGGAAGAGCGTCGTGTAGGGAAAGAGTGT
F5	GBS_Golay_R_rcbc40	TCCAAAGTGTTCAGATCGGAAGAGCGTCGTGTAGGGAAAGAGTGT
G5	GBS_Golay_R_rcbc41	TACAGATGGCTCAGATCGGAAGAGCGTCGTGTAGGGAAAGAGTGT
H5	GBS_Golay_R_rcbc42	ACGTGTACCCAAAGATCGGAAGAGCGTCGTGTAGGGAAAGAGTGT
A6	GBS_Golay_R_rcbc44	CGATCCGTATTAAGATCGGAAGAGCGTCGTGTAGGGAAAGAGTGT
B6	GBS_Golay_R_rcbc45	GTCTAATTCCGAAGATCGGAAGAGCGTCGTGTAGGGAAAGAGTGT
C6	GBS_Golay_R_rcbc46	TCCGAATTCACAAGATCGGAAGAGCGTCGTGTAGGGAAAGAGTGT
D6	GBS_Golay_R_rcbc47	ACGCCACGAATGAGATCGGAAGAGCGTCGTGTAGGGAAAGAGTGT
E6	GBS_Golay_R_rcbc48	GGCCACGTAGTAAGATCGGAAGAGCGTCGTGTAGGGAAAGAGTGT
F6	GBS_Golay_R_rcbc49	TAGGAACTGGCCAGATCGGAAGAGCGTCGTGTAGGGAAAGAGTGT
G6	GBS_Golay_R_rcbc50	CTAGCGAACATCAGATCGGAAGAGCGTCGTGTAGGGAAAGAGTGT
H6	GBS_Golay_R_rcbc51	GACAGGAGATAGAGATCGGAAGAGCGTCGTGTAGGGAAAGAGTGT
A7	GBS_Golay_R_rcbc52	ATTCCTGTGAGTAGATCGGAAGAGCGTCGTGTAGGGAAAGAGTGT
B7	GBS_Golay_R_rcbc53	GAGGCTCATCATAGATCGGAAGAGCGTCGTGTAGGGAAAGAGTGT
C7	GBS_Golay_R_rcbc54	TCCTCTGTCGACAGATCGGAAGAGCGTCGTGTAGGGAAAGAGTGT
D7	GBS_Golay_R_rcbc55	CTATTTGCGACAAGATCGGAAGAGCGTCGTGTAGGGAAAGAGTGT
E7	GBS_Golay_R_rcbc56	AGTAGAGGGATGAGATCGGAAGAGCGTCGTGTAGGGAAAGAGTGT
F7	GBS_Golay_R_rcbc57	CGCAGCGGTATAAGATCGGAAGAGCGTCGTGTAGGGAAAGAGTGT
G7	GBS_Golay_R_rcbc59	GGTGTCTATTGTAGATCGGAAGAGCGTCGTGTAGGGAAAGAGTGT
H7	GBS_Golay_R_rcbc60	GTCAATTGACCGAGATCGGAAGAGCGTCGTGTAGGGAAAGAGTGT
A8	GBS_Golay_R_rcbc61	ATGAGACTCCACAGATCGGAAGAGCGTCGTGTAGGGAAAGAGTGT
B8	GBS_Golay_R_rcbc62	GAATCTTCGAGCAGATCGGAAGAGCGTCGTGTAGGGAAAGAGTGT
C8	GBS_Golay_R_rcbc63	ACACGTAAGCCTAGATCGGAAGAGCGTCGTGTAGGGAAAGAGTGT
D8	GBS_Golay_R_rcbc64	GAGTGGTAGAGAAGATCGGAAGAGCGTCGTGTAGGGAAAGAGTGT
E8	GBS_Golay_R_rcbc65	GAAGTTGGAAGTAGATCGGAAGAGCGTCGTGTAGGGAAAGAGTGT
F8	GBS_Golay_R_rcbc66	TTCCTAGGTGAGAGATCGGAAGAGCGTCGTGTAGGGAAAGAGTGT
G8	GBS_Golay_R_rcbc67	GCACGACAACACAGATCGGAAGAGCGTCGTGTAGGGAAAGAGTGT
H8	GBS_Golay_R_rcbc68	ATCGATCTGTGGAGATCGGAAGAGCGTCGTGTAGGGAAAGAGTGT
A9	GBS_Golay_R_rcbc69	CTTGTGTCGATAAGATCGGAAGAGCGTCGTGTAGGGAAAGAGTGT
B9	GBS_Golay_R_rcbc70	TGAGCCGGAATCAGATCGGAAGAGCGTCGTGTAGGGAAAGAGTGT
C9	GBS_Golay_R_rcbc71	GCGGCAATTACGAGATCGGAAGAGCGTCGTGTAGGGAAAGAGTGT
D9	GBS_Golay_R_rcbc72	GAACTAGTCACCAGATCGGAAGAGCGTCGTGTAGGGAAAGAGTGT
E9	GBS_Golay_R_rcbc73	GACGGAACCCATAGATCGGAAGAGCGTCGTGTAGGGAAAGAGTGT
F9	GBS_Golay_R_rcbc74	CAAGCATGCCTAAGATCGGAAGAGCGTCGTGTAGGGAAAGAGTGT
G9	GBS_Golay_R_rcbc75	CCTGAACTAGTTAGATCGGAAGAGCGTCGTGTAGGGAAAGAGTGT
H9	GBS_Golay_R_rcbc76	CTTCGGCAGAATAGATCGGAAGAGCGTCGTGTAGGGAAAGAGTGT
A10	GBS_Golay_R_rcbc77	ACGGGACATGCTAGATCGGAAGAGCGTCGTGTAGGGAAAGAGTGT
B10	GBS_Golay_R_rcbc78	GTCATATCGTACAGATCGGAAGAGCGTCGTGTAGGGAAAGAGTGT
C10	GBS_Golay_R_rcbc79	GGAAACCACCACAGATCGGAAGAGCGTCGTGTAGGGAAAGAGTGT
D10	GBS_Golay_R_rcbc80	TTGCGCATACTAAGATCGGAAGAGCGTCGTGTAGGGAAAGAGTGT
E10	GBS_Golay_R_rcbc81	ACATTCAGCGCAAGATCGGAAGAGCGTCGTGTAGGGAAAGAGTGT
F10	GBS_Golay_R_rcbc82	ACTGACAGCCATAGATCGGAAGAGCGTCGTGTAGGGAAAGAGTGT
G10	GBS_Golay_R_rcbc83	CGAGAAGAGAACAGATCGGAAGAGCGTCGTGTAGGGAAAGAGTGT
H10	GBS_Golay_R_rcbc84	AGGCATCTTACGAGATCGGAAGAGCGTCGTGTAGGGAAAGAGTGT
A11	GBS_Golay_R_rcbc85	CAGCTAGAACGCAGATCGGAAGAGCGTCGTGTAGGGAAAGAGTGT
B11	GBS_Golay_R_rcbc86	TCCCAGAACAACAGATCGGAAGAGCGTCGTGTAGGGAAAGAGTGT
C11	GBS_Golay_R_rcbc87	AGCTGGAAGTCCAGATCGGAAGAGCGTCGTGTAGGGAAAGAGTGT
D11	GBS_Golay_R_rcbc88	CACGGTTGTGAGAGATCGGAAGAGCGTCGTGTAGGGAAAGAGTGT
E11	GBS_Golay_R_rcbc89	GAGGAATAGCAGAGATCGGAAGAGCGTCGTGTAGGGAAAGAGTGT
F11	GBS_Golay_R_rcbc90	CAGCGGTGACATAGATCGGAAGAGCGTCGTGTAGGGAAAGAGTGT
G11	GBS_Golay_R_rcbc91	ATCGGCGTTACAAGATCGGAAGAGCGTCGTGTAGGGAAAGAGTGT
H11	GBS_Golay_R_rcbc92	AGATGTTCTGCTAGATCGGAAGAGCGTCGTGTAGGGAAAGAGTGT
A12	GBS_Golay_R_rcbc93	CCACCTACTCCAAGATCGGAAGAGCGTCGTGTAGGGAAAGAGTGT
B12	GBS_Golay_R_rcbc94	GAATAGAGCCAAAGATCGGAAGAGCGTCGTGTAGGGAAAGAGTGT
C12	GBS_Golay_R_rcbc95	GTACGTGGGATCAGATCGGAAGAGCGTCGTGTAGGGAAAGAGTGT
D12	GBS_Golay_R_rcbc96	GAAGAAGCGGTAAGATCGGAAGAGCGTCGTGTAGGGAAAGAGTGT
E12	GBS_Golay_R_rcbc97	TGTTATCGCACAAGATCGGAAGAGCGTCGTGTAGGGAAAGAGTGT
F12	GBS_Golay_R_rcbc98	TCGTCGATAATCAGATCGGAAGAGCGTCGTGTAGGGAAAGAGTGT
G12	GBS_Golay_R_rcbc99	ATTGGGCTAGGCAGATCGGAAGAGCGTCGTGTAGGGAAAGAGTGT
H12	GBS_Golay_R_rcbc100	ACCACATACATCAGATCGGAAGAGCGTCGTGTAGGGAAAGAGTGT

## Sheet: GBS_REV_ADAPTERS_IDT
Name	Sequence
MSP_2.1_ddrad_MTC1	GTGACTGGAGTTCAGACGTGTGCTCTTCCGATCTAACT
MSP_2.1_ddrad_MTC2	GTGACTGGAGTTCAGACGTGTGCTCTTCCGATCTCCAG
MSP_2.1_ddrad_MTC3	GTGACTGGAGTTCAGACGTGTGCTCTTCCGATCTTTGA
MSP_2.1_ddrad_MTC4	GTGACTGGAGTTCAGACGTGTGCTCTTCCGATCTGGTCA
MSP_2.1_ddrad_MTC5	GTGACTGGAGTTCAGACGTGTGCTCTTCCGATCTAACAT
MSP_2.1_ddrad_MTC6	GTGACTGGAGTTCAGACGTGTGCTCTTCCGATCTCCACG
MSP_2.1_ddrad_MTC7	GTGACTGGAGTTCAGACGTGTGCTCTTCCGATCTCTTGTA
MSP_2.1_ddrad_MTC8	GTGACTGGAGTTCAGACGTGTGCTCTTCCGATCTTCGTAT
MSP_2.1_ddrad_MTC9	GTGACTGGAGTTCAGACGTGTGCTCTTCCGATCTGGACGT
MSP_2.1_ddrad_MTC10	GTGACTGGAGTTCAGACGTGTGCTCTTCCGATCTAACAGAT
MSP_2.1_ddrad_MTC11	GTGACTGGAGTTCAGACGTGTGCTCTTCCGATCTCTTGTTA
MSP_2.1_ddrad_MTC12	GTGACTGGAGTTCAGACGTGTGCTCTTCCGATCTTCGTAAT
MSP_2.2_ddrad_MTC1	/5Phos/CGAGTTAGATCGGAAGAGCGAGAACAA
MSP_2.2_ddrad_MTC2	/5Phos/CGCTGGAGATCGGAAGAGCGAGAACAA
MSP_2.2_ddrad_MTC3	/5Phos/CGTCAAAGATCGGAAGAGCGAGAACAA
MSP_2.2_ddrad_MTC4	/5Phos/CGTGACCAGATCGGAAGAGCGAGAACAA
MSP_2.2_ddrad_MTC5	/5Phos/CGATGTTAGATCGGAAGAGCGAGAACAA
MSP_2.2_ddrad_MTC6	/5Phos/CGCGTGGAGATCGGAAGAGCGAGAACAA
MSP_2.2_ddrad_MTC7	/5Phos/CGTACAAGAGATCGGAAGAGCGAGAACAA
MSP_2.2_ddrad_MTC8	/5Phos/CGATACGAAGATCGGAAGAGCGAGAACAA
MSP_2.2_ddrad_MTC9	/5Phos/CGACGTCCAGATCGGAAGAGCGAGAACAA
MSP_2.2_ddrad_MTC10	/5Phos/CGATCTGTTAGATCGGAAGAGCGAGAACAA
MSP_2.2_ddrad_MTC11	/5Phos/CGTAACAAGAGATCGGAAGAGCGAGAACAA
MSP_2.2_ddrad_MTC12	/5Phos/CGATTACGAAGATCGGAAGAGCGAGAACAA

## Sheet: Golay_fwd
WellPosition	Name	Sequence	Notes			adaptor	golaycode	overhang
A1	GBS_Golay_F_rcbc0	ACACTCTTTCCCTACACGACGCTCTTCCGATCTTCCCTTGTCTCCTGCA	based on poland and caporaso			ACACTCTTTCCCTACACGACGCTCTTCCGATCT	TCCCTTGTCTCC	TGCA
B1	GBS_Golay_F_rcbc3	ACACTCTTTCCCTACACGACGCTCTTCCGATCTATCACCAGGTGTTGCA	based on poland and caporaso			ACACTCTTTCCCTACACGACGCTCTTCCGATCT	ATCACCAGGTGT	TGCA
C1	GBS_Golay_F_rcbc4	ACACTCTTTCCCTACACGACGCTCTTCCGATCTTGGTCAACGATATGCA	based on poland and caporaso			ACACTCTTTCCCTACACGACGCTCTTCCGATCT	TGGTCAACGATA	TGCA
D1	GBS_Golay_F_rcbc5	ACACTCTTTCCCTACACGACGCTCTTCCGATCTATCGCACAGTAATGCA	based on poland and caporaso			ACACTCTTTCCCTACACGACGCTCTTCCGATCT	ATCGCACAGTAA	TGCA
E1	GBS_Golay_F_rcbc6	ACACTCTTTCCCTACACGACGCTCTTCCGATCTGTCGTGTAGCCTTGCA	based on poland and caporaso			ACACTCTTTCCCTACACGACGCTCTTCCGATCT	GTCGTGTAGCCT	TGCA
F1	GBS_Golay_F_rcbc7	ACACTCTTTCCCTACACGACGCTCTTCCGATCTAGCGGAGGTTAGTGCA	based on poland and caporaso			ACACTCTTTCCCTACACGACGCTCTTCCGATCT	AGCGGAGGTTAG	TGCA
G1	GBS_Golay_F_rcbc8	ACACTCTTTCCCTACACGACGCTCTTCCGATCTATCCTTTGGTTCTGCA	based on poland and caporaso			ACACTCTTTCCCTACACGACGCTCTTCCGATCT	ATCCTTTGGTTC	TGCA
H1	GBS_Golay_F_rcbc9	ACACTCTTTCCCTACACGACGCTCTTCCGATCTTACAGCGCATACTGCA	based on poland and caporaso			ACACTCTTTCCCTACACGACGCTCTTCCGATCT	TACAGCGCATAC	TGCA
A2	GBS_Golay_F_rcbc10	ACACTCTTTCCCTACACGACGCTCTTCCGATCTACCGGTATGTACTGCA	based on poland and caporaso			ACACTCTTTCCCTACACGACGCTCTTCCGATCT	ACCGGTATGTAC	TGCA
B2	GBS_Golay_F_rcbc11	ACACTCTTTCCCTACACGACGCTCTTCCGATCTAATTGTGTCGGATGCA	based on poland and caporaso			ACACTCTTTCCCTACACGACGCTCTTCCGATCT	AATTGTGTCGGA	TGCA
C2	GBS_Golay_F_rcbc12	ACACTCTTTCCCTACACGACGCTCTTCCGATCTTGCATACACTGGTGCA	based on poland and caporaso			ACACTCTTTCCCTACACGACGCTCTTCCGATCT	TGCATACACTGG	TGCA
D2	GBS_Golay_F_rcbc13	ACACTCTTTCCCTACACGACGCTCTTCCGATCTAGTCGAACGAGGTGCA	based on poland and caporaso			ACACTCTTTCCCTACACGACGCTCTTCCGATCT	AGTCGAACGAGG	TGCA
E2	GBS_Golay_F_rcbc14	ACACTCTTTCCCTACACGACGCTCTTCCGATCTACCAGTGACTCATGCA	based on poland and caporaso			ACACTCTTTCCCTACACGACGCTCTTCCGATCT	ACCAGTGACTCA	TGCA
F2	GBS_Golay_F_rcbc15	ACACTCTTTCCCTACACGACGCTCTTCCGATCTGAATACCAAGTCTGCA	based on poland and caporaso			ACACTCTTTCCCTACACGACGCTCTTCCGATCT	GAATACCAAGTC	TGCA
G2	GBS_Golay_F_rcbc16	ACACTCTTTCCCTACACGACGCTCTTCCGATCTGTAGATCGTGTATGCA	based on poland and caporaso			ACACTCTTTCCCTACACGACGCTCTTCCGATCT	GTAGATCGTGTA	TGCA
H2	GBS_Golay_F_rcbc17	ACACTCTTTCCCTACACGACGCTCTTCCGATCTTAACGTGTGTGCTGCA	based on poland and caporaso			ACACTCTTTCCCTACACGACGCTCTTCCGATCT	TAACGTGTGTGC	TGCA
A3	GBS_Golay_F_rcbc18	ACACTCTTTCCCTACACGACGCTCTTCCGATCTCATTATGGCGTGTGCA	based on poland and caporaso			ACACTCTTTCCCTACACGACGCTCTTCCGATCT	CATTATGGCGTG	TGCA
B3	GBS_Golay_F_rcbc19	ACACTCTTTCCCTACACGACGCTCTTCCGATCTCCAATACGCCTGTGCA	based on poland and caporaso			ACACTCTTTCCCTACACGACGCTCTTCCGATCT	CCAATACGCCTG	TGCA
C3	GBS_Golay_F_rcbc20	ACACTCTTTCCCTACACGACGCTCTTCCGATCTGATCTGCGATCCTGCA	based on poland and caporaso			ACACTCTTTCCCTACACGACGCTCTTCCGATCT	GATCTGCGATCC	TGCA
D3	GBS_Golay_F_rcbc21	ACACTCTTTCCCTACACGACGCTCTTCCGATCTCAGCTCATCAGCTGCA	based on poland and caporaso			ACACTCTTTCCCTACACGACGCTCTTCCGATCT	CAGCTCATCAGC	TGCA
E3	GBS_Golay_F_rcbc22	ACACTCTTTCCCTACACGACGCTCTTCCGATCTCAAACAACAGCTTGCA	based on poland and caporaso			ACACTCTTTCCCTACACGACGCTCTTCCGATCT	CAAACAACAGCT	TGCA
F3	GBS_Golay_F_rcbc23	ACACTCTTTCCCTACACGACGCTCTTCCGATCTGCAACACCATCCTGCA	based on poland and caporaso			ACACTCTTTCCCTACACGACGCTCTTCCGATCT	GCAACACCATCC	TGCA
G3	GBS_Golay_F_rcbc24	ACACTCTTTCCCTACACGACGCTCTTCCGATCTGCGATATATCGCTGCA	based on poland and caporaso			ACACTCTTTCCCTACACGACGCTCTTCCGATCT	GCGATATATCGC	TGCA
H3	GBS_Golay_F_rcbc25	ACACTCTTTCCCTACACGACGCTCTTCCGATCTCGAGCAATCCTATGCA	based on poland and caporaso			ACACTCTTTCCCTACACGACGCTCTTCCGATCT	CGAGCAATCCTA	TGCA
A4	GBS_Golay_F_rcbc26	ACACTCTTTCCCTACACGACGCTCTTCCGATCTAGTCGTGCACATTGCA	based on poland and caporaso			ACACTCTTTCCCTACACGACGCTCTTCCGATCT	AGTCGTGCACAT	TGCA
B4	GBS_Golay_F_rcbc27	ACACTCTTTCCCTACACGACGCTCTTCCGATCTGTATCTGCGCGTTGCA	based on poland and caporaso			ACACTCTTTCCCTACACGACGCTCTTCCGATCT	GTATCTGCGCGT	TGCA
C4	GBS_Golay_F_rcbc28	ACACTCTTTCCCTACACGACGCTCTTCCGATCTCGAGGGAAAGTCTGCA	based on poland and caporaso			ACACTCTTTCCCTACACGACGCTCTTCCGATCT	CGAGGGAAAGTC	TGCA
D4	GBS_Golay_F_rcbc29	ACACTCTTTCCCTACACGACGCTCTTCCGATCTCAAATTCGGGATTGCA	based on poland and caporaso			ACACTCTTTCCCTACACGACGCTCTTCCGATCT	CAAATTCGGGAT	TGCA
E4	GBS_Golay_F_rcbc30	ACACTCTTTCCCTACACGACGCTCTTCCGATCTAGATTGACCAACTGCA	based on poland and caporaso			ACACTCTTTCCCTACACGACGCTCTTCCGATCT	AGATTGACCAAC	TGCA
F4	GBS_Golay_F_rcbc31	ACACTCTTTCCCTACACGACGCTCTTCCGATCTAGTTACGAGCTATGCA	based on poland and caporaso			ACACTCTTTCCCTACACGACGCTCTTCCGATCT	AGTTACGAGCTA	TGCA
G4	GBS_Golay_F_rcbc32	ACACTCTTTCCCTACACGACGCTCTTCCGATCTGCATATGCACTGTGCA	based on poland and caporaso			ACACTCTTTCCCTACACGACGCTCTTCCGATCT	GCATATGCACTG	TGCA
H4	GBS_Golay_F_rcbc33	ACACTCTTTCCCTACACGACGCTCTTCCGATCTCAACTCCCGTGATGCA	based on poland and caporaso			ACACTCTTTCCCTACACGACGCTCTTCCGATCT	CAACTCCCGTGA	TGCA
A5	GBS_Golay_F_rcbc34	ACACTCTTTCCCTACACGACGCTCTTCCGATCTTTGCGTTAGCAGTGCA	based on poland and caporaso			ACACTCTTTCCCTACACGACGCTCTTCCGATCT	TTGCGTTAGCAG	TGCA
B5	GBS_Golay_F_rcbc35	ACACTCTTTCCCTACACGACGCTCTTCCGATCTTACGAGCCCTAATGCA	based on poland and caporaso			ACACTCTTTCCCTACACGACGCTCTTCCGATCT	TACGAGCCCTAA	TGCA
C5	GBS_Golay_F_rcbc36	ACACTCTTTCCCTACACGACGCTCTTCCGATCTCACTACGCTAGATGCA	based on poland and caporaso			ACACTCTTTCCCTACACGACGCTCTTCCGATCT	CACTACGCTAGA	TGCA
D5	GBS_Golay_F_rcbc37	ACACTCTTTCCCTACACGACGCTCTTCCGATCTTGCAGTCCTCGATGCA	based on poland and caporaso			ACACTCTTTCCCTACACGACGCTCTTCCGATCT	TGCAGTCCTCGA	TGCA
E5	GBS_Golay_F_rcbc38	ACACTCTTTCCCTACACGACGCTCTTCCGATCTACCATAGCTCCGTGCA	based on poland and caporaso			ACACTCTTTCCCTACACGACGCTCTTCCGATCT	ACCATAGCTCCG	TGCA
F5	GBS_Golay_F_rcbc40	ACACTCTTTCCCTACACGACGCTCTTCCGATCTGAACACTTTGGATGCA	based on poland and caporaso			ACACTCTTTCCCTACACGACGCTCTTCCGATCT	GAACACTTTGGA	TGCA
G5	GBS_Golay_F_rcbc41	ACACTCTTTCCCTACACGACGCTCTTCCGATCTGAGCCATCTGTATGCA	based on poland and caporaso			ACACTCTTTCCCTACACGACGCTCTTCCGATCT	GAGCCATCTGTA	TGCA
H5	GBS_Golay_F_rcbc42	ACACTCTTTCCCTACACGACGCTCTTCCGATCTTTGGGTACACGTTGCA	based on poland and caporaso			ACACTCTTTCCCTACACGACGCTCTTCCGATCT	TTGGGTACACGT	TGCA
A6	GBS_Golay_F_rcbc44	ACACTCTTTCCCTACACGACGCTCTTCCGATCTTAATACGGATCGTGCA	based on poland and caporaso			ACACTCTTTCCCTACACGACGCTCTTCCGATCT	TAATACGGATCG	TGCA
B6	GBS_Golay_F_rcbc45	ACACTCTTTCCCTACACGACGCTCTTCCGATCTTCGGAATTAGACTGCA	based on poland and caporaso			ACACTCTTTCCCTACACGACGCTCTTCCGATCT	TCGGAATTAGAC	TGCA
C6	GBS_Golay_F_rcbc46	ACACTCTTTCCCTACACGACGCTCTTCCGATCTTGTGAATTCGGATGCA	based on poland and caporaso			ACACTCTTTCCCTACACGACGCTCTTCCGATCT	TGTGAATTCGGA	TGCA
D6	GBS_Golay_F_rcbc47	ACACTCTTTCCCTACACGACGCTCTTCCGATCTCATTCGTGGCGTTGCA	based on poland and caporaso			ACACTCTTTCCCTACACGACGCTCTTCCGATCT	CATTCGTGGCGT	TGCA
E6	GBS_Golay_F_rcbc48	ACACTCTTTCCCTACACGACGCTCTTCCGATCTTACTACGTGGCCTGCA	based on poland and caporaso			ACACTCTTTCCCTACACGACGCTCTTCCGATCT	TACTACGTGGCC	TGCA
F6	GBS_Golay_F_rcbc49	ACACTCTTTCCCTACACGACGCTCTTCCGATCTGGCCAGTTCCTATGCA	based on poland and caporaso			ACACTCTTTCCCTACACGACGCTCTTCCGATCT	GGCCAGTTCCTA	TGCA
G6	GBS_Golay_F_rcbc50	ACACTCTTTCCCTACACGACGCTCTTCCGATCTGATGTTCGCTAGTGCA	based on poland and caporaso			ACACTCTTTCCCTACACGACGCTCTTCCGATCT	GATGTTCGCTAG	TGCA
H6	GBS_Golay_F_rcbc51	ACACTCTTTCCCTACACGACGCTCTTCCGATCTCTATCTCCTGTCTGCA	based on poland and caporaso			ACACTCTTTCCCTACACGACGCTCTTCCGATCT	CTATCTCCTGTC	TGCA
A7	GBS_Golay_F_rcbc52	ACACTCTTTCCCTACACGACGCTCTTCCGATCTACTCACAGGAATTGCA	based on poland and caporaso			ACACTCTTTCCCTACACGACGCTCTTCCGATCT	ACTCACAGGAAT	TGCA
B7	GBS_Golay_F_rcbc53	ACACTCTTTCCCTACACGACGCTCTTCCGATCTATGATGAGCCTCTGCA	based on poland and caporaso			ACACTCTTTCCCTACACGACGCTCTTCCGATCT	ATGATGAGCCTC	TGCA
C7	GBS_Golay_F_rcbc54	ACACTCTTTCCCTACACGACGCTCTTCCGATCTGTCGACAGAGGATGCA	based on poland and caporaso			ACACTCTTTCCCTACACGACGCTCTTCCGATCT	GTCGACAGAGGA	TGCA
D7	GBS_Golay_F_rcbc55	ACACTCTTTCCCTACACGACGCTCTTCCGATCTTGTCGCAAATAGTGCA	based on poland and caporaso			ACACTCTTTCCCTACACGACGCTCTTCCGATCT	TGTCGCAAATAG	TGCA
E7	GBS_Golay_F_rcbc56	ACACTCTTTCCCTACACGACGCTCTTCCGATCTCATCCCTCTACTTGCA	based on poland and caporaso			ACACTCTTTCCCTACACGACGCTCTTCCGATCT	CATCCCTCTACT	TGCA
F7	GBS_Golay_F_rcbc57	ACACTCTTTCCCTACACGACGCTCTTCCGATCTTATACCGCTGCGTGCA	based on poland and caporaso			ACACTCTTTCCCTACACGACGCTCTTCCGATCT	TATACCGCTGCG	TGCA
G7	GBS_Golay_F_rcbc59	ACACTCTTTCCCTACACGACGCTCTTCCGATCTACAATAGACACCTGCA	based on poland and caporaso			ACACTCTTTCCCTACACGACGCTCTTCCGATCT	ACAATAGACACC	TGCA
H7	GBS_Golay_F_rcbc60	ACACTCTTTCCCTACACGACGCTCTTCCGATCTCGGTCAATTGACTGCA	based on poland and caporaso			ACACTCTTTCCCTACACGACGCTCTTCCGATCT	CGGTCAATTGAC	TGCA
A8	GBS_Golay_F_rcbc61	ACACTCTTTCCCTACACGACGCTCTTCCGATCTGTGGAGTCTCATTGCA	based on poland and caporaso			ACACTCTTTCCCTACACGACGCTCTTCCGATCT	GTGGAGTCTCAT	TGCA
B8	GBS_Golay_F_rcbc62	ACACTCTTTCCCTACACGACGCTCTTCCGATCTGCTCGAAGATTCTGCA	based on poland and caporaso			ACACTCTTTCCCTACACGACGCTCTTCCGATCT	GCTCGAAGATTC	TGCA
C8	GBS_Golay_F_rcbc63	ACACTCTTTCCCTACACGACGCTCTTCCGATCTAGGCTTACGTGTTGCA	based on poland and caporaso			ACACTCTTTCCCTACACGACGCTCTTCCGATCT	AGGCTTACGTGT	TGCA
D8	GBS_Golay_F_rcbc64	ACACTCTTTCCCTACACGACGCTCTTCCGATCTTCTCTACCACTCTGCA	based on poland and caporaso			ACACTCTTTCCCTACACGACGCTCTTCCGATCT	TCTCTACCACTC	TGCA
E8	GBS_Golay_F_rcbc65	ACACTCTTTCCCTACACGACGCTCTTCCGATCTACTTCCAACTTCTGCA	based on poland and caporaso			ACACTCTTTCCCTACACGACGCTCTTCCGATCT	ACTTCCAACTTC	TGCA
F8	GBS_Golay_F_rcbc66	ACACTCTTTCCCTACACGACGCTCTTCCGATCTCTCACCTAGGAATGCA	based on poland and caporaso			ACACTCTTTCCCTACACGACGCTCTTCCGATCT	CTCACCTAGGAA	TGCA
G8	GBS_Golay_F_rcbc67	ACACTCTTTCCCTACACGACGCTCTTCCGATCTGTGTTGTCGTGCTGCA	based on poland and caporaso			ACACTCTTTCCCTACACGACGCTCTTCCGATCT	GTGTTGTCGTGC	TGCA
H8	GBS_Golay_F_rcbc68	ACACTCTTTCCCTACACGACGCTCTTCCGATCTCCACAGATCGATTGCA	based on poland and caporaso			ACACTCTTTCCCTACACGACGCTCTTCCGATCT	CCACAGATCGAT	TGCA
A9	GBS_Golay_F_rcbc69	ACACTCTTTCCCTACACGACGCTCTTCCGATCTTATCGACACAAGTGCA	based on poland and caporaso			ACACTCTTTCCCTACACGACGCTCTTCCGATCT	TATCGACACAAG	TGCA
B9	GBS_Golay_F_rcbc70	ACACTCTTTCCCTACACGACGCTCTTCCGATCTGATTCCGGCTCATGCA	based on poland and caporaso			ACACTCTTTCCCTACACGACGCTCTTCCGATCT	GATTCCGGCTCA	TGCA
C9	GBS_Golay_F_rcbc71	ACACTCTTTCCCTACACGACGCTCTTCCGATCTCGTAATTGCCGCTGCA	based on poland and caporaso			ACACTCTTTCCCTACACGACGCTCTTCCGATCT	CGTAATTGCCGC	TGCA
D9	GBS_Golay_F_rcbc72	ACACTCTTTCCCTACACGACGCTCTTCCGATCTGGTGACTAGTTCTGCA	based on poland and caporaso			ACACTCTTTCCCTACACGACGCTCTTCCGATCT	GGTGACTAGTTC	TGCA
E9	GBS_Golay_F_rcbc73	ACACTCTTTCCCTACACGACGCTCTTCCGATCTATGGGTTCCGTCTGCA	based on poland and caporaso			ACACTCTTTCCCTACACGACGCTCTTCCGATCT	ATGGGTTCCGTC	TGCA
F9	GBS_Golay_F_rcbc74	ACACTCTTTCCCTACACGACGCTCTTCCGATCTTAGGCATGCTTGTGCA	based on poland and caporaso			ACACTCTTTCCCTACACGACGCTCTTCCGATCT	TAGGCATGCTTG	TGCA
G9	GBS_Golay_F_rcbc75	ACACTCTTTCCCTACACGACGCTCTTCCGATCTAACTAGTTCAGGTGCA	based on poland and caporaso			ACACTCTTTCCCTACACGACGCTCTTCCGATCT	AACTAGTTCAGG	TGCA
H9	GBS_Golay_F_rcbc76	ACACTCTTTCCCTACACGACGCTCTTCCGATCTATTCTGCCGAAGTGCA	based on poland and caporaso			ACACTCTTTCCCTACACGACGCTCTTCCGATCT	ATTCTGCCGAAG	TGCA
A10	GBS_Golay_F_rcbc77	ACACTCTTTCCCTACACGACGCTCTTCCGATCTAGCATGTCCCGTTGCA	based on poland and caporaso			ACACTCTTTCCCTACACGACGCTCTTCCGATCT	AGCATGTCCCGT	TGCA
B10	GBS_Golay_F_rcbc78	ACACTCTTTCCCTACACGACGCTCTTCCGATCTGTACGATATGACTGCA	based on poland and caporaso			ACACTCTTTCCCTACACGACGCTCTTCCGATCT	GTACGATATGAC	TGCA
C10	GBS_Golay_F_rcbc79	ACACTCTTTCCCTACACGACGCTCTTCCGATCTGTGGTGGTTTCCTGCA	based on poland and caporaso			ACACTCTTTCCCTACACGACGCTCTTCCGATCT	GTGGTGGTTTCC	TGCA
D10	GBS_Golay_F_rcbc80	ACACTCTTTCCCTACACGACGCTCTTCCGATCTTAGTATGCGCAATGCA	based on poland and caporaso			ACACTCTTTCCCTACACGACGCTCTTCCGATCT	TAGTATGCGCAA	TGCA
E10	GBS_Golay_F_rcbc81	ACACTCTTTCCCTACACGACGCTCTTCCGATCTTGCGCTGAATGTTGCA	based on poland and caporaso			ACACTCTTTCCCTACACGACGCTCTTCCGATCT	TGCGCTGAATGT	TGCA
F10	GBS_Golay_F_rcbc82	ACACTCTTTCCCTACACGACGCTCTTCCGATCTATGGCTGTCAGTTGCA	based on poland and caporaso			ACACTCTTTCCCTACACGACGCTCTTCCGATCT	ATGGCTGTCAGT	TGCA
G10	GBS_Golay_F_rcbc83	ACACTCTTTCCCTACACGACGCTCTTCCGATCTGTTCTCTTCTCGTGCA	based on poland and caporaso			ACACTCTTTCCCTACACGACGCTCTTCCGATCT	GTTCTCTTCTCG	TGCA
H10	GBS_Golay_F_rcbc84	ACACTCTTTCCCTACACGACGCTCTTCCGATCTCGTAAGATGCCTTGCA	based on poland and caporaso			ACACTCTTTCCCTACACGACGCTCTTCCGATCT	CGTAAGATGCCT	TGCA
A11	GBS_Golay_F_rcbc85	ACACTCTTTCCCTACACGACGCTCTTCCGATCTGCGTTCTAGCTGTGCA	based on poland and caporaso			ACACTCTTTCCCTACACGACGCTCTTCCGATCT	GCGTTCTAGCTG	TGCA
B11	GBS_Golay_F_rcbc86	ACACTCTTTCCCTACACGACGCTCTTCCGATCTGTTGTTCTGGGATGCA	based on poland and caporaso			ACACTCTTTCCCTACACGACGCTCTTCCGATCT	GTTGTTCTGGGA	TGCA
C11	GBS_Golay_F_rcbc87	ACACTCTTTCCCTACACGACGCTCTTCCGATCTGGACTTCCAGCTTGCA	based on poland and caporaso			ACACTCTTTCCCTACACGACGCTCTTCCGATCT	GGACTTCCAGCT	TGCA
D11	GBS_Golay_F_rcbc88	ACACTCTTTCCCTACACGACGCTCTTCCGATCTCTCACAACCGTGTGCA	based on poland and caporaso			ACACTCTTTCCCTACACGACGCTCTTCCGATCT	CTCACAACCGTG	TGCA
E11	GBS_Golay_F_rcbc89	ACACTCTTTCCCTACACGACGCTCTTCCGATCTCTGCTATTCCTCTGCA	based on poland and caporaso			ACACTCTTTCCCTACACGACGCTCTTCCGATCT	CTGCTATTCCTC	TGCA
F11	GBS_Golay_F_rcbc90	ACACTCTTTCCCTACACGACGCTCTTCCGATCTATGTCACCGCTGTGCA	based on poland and caporaso			ACACTCTTTCCCTACACGACGCTCTTCCGATCT	ATGTCACCGCTG	TGCA
G11	GBS_Golay_F_rcbc91	ACACTCTTTCCCTACACGACGCTCTTCCGATCTTGTAACGCCGATTGCA	based on poland and caporaso			ACACTCTTTCCCTACACGACGCTCTTCCGATCT	TGTAACGCCGAT	TGCA
H11	GBS_Golay_F_rcbc92	ACACTCTTTCCCTACACGACGCTCTTCCGATCTAGCAGAACATCTTGCA	based on poland and caporaso			ACACTCTTTCCCTACACGACGCTCTTCCGATCT	AGCAGAACATCT	TGCA
A12	GBS_Golay_F_rcbc93	ACACTCTTTCCCTACACGACGCTCTTCCGATCTTGGAGTAGGTGGTGCA	based on poland and caporaso			ACACTCTTTCCCTACACGACGCTCTTCCGATCT	TGGAGTAGGTGG	TGCA
B12	GBS_Golay_F_rcbc94	ACACTCTTTCCCTACACGACGCTCTTCCGATCTTTGGCTCTATTCTGCA	based on poland and caporaso			ACACTCTTTCCCTACACGACGCTCTTCCGATCT	TTGGCTCTATTC	TGCA
C12	GBS_Golay_F_rcbc95	ACACTCTTTCCCTACACGACGCTCTTCCGATCTGATCCCACGTACTGCA	based on poland and caporaso			ACACTCTTTCCCTACACGACGCTCTTCCGATCT	GATCCCACGTAC	TGCA
D12	GBS_Golay_F_rcbc96	ACACTCTTTCCCTACACGACGCTCTTCCGATCTTACCGCTTCTTCTGCA	based on poland and caporaso			ACACTCTTTCCCTACACGACGCTCTTCCGATCT	TACCGCTTCTTC	TGCA
E12	GBS_Golay_F_rcbc97	ACACTCTTTCCCTACACGACGCTCTTCCGATCTTGTGCGATAACATGCA	based on poland and caporaso			ACACTCTTTCCCTACACGACGCTCTTCCGATCT	TGTGCGATAACA	TGCA
F12	GBS_Golay_F_rcbc98	ACACTCTTTCCCTACACGACGCTCTTCCGATCTGATTATCGACGATGCA	based on poland and caporaso			ACACTCTTTCCCTACACGACGCTCTTCCGATCT	GATTATCGACGA	TGCA
G12	GBS_Golay_F_rcbc99	ACACTCTTTCCCTACACGACGCTCTTCCGATCTGCCTAGCCCAATTGCA	based on poland and caporaso			ACACTCTTTCCCTACACGACGCTCTTCCGATCT	GCCTAGCCCAAT	TGCA
H12	GBS_Golay_F_rcbc100	ACACTCTTTCCCTACACGACGCTCTTCCGATCTGATGTATGTGGTTGCA	based on poland and caporaso			ACACTCTTTCCCTACACGACGCTCTTCCGATCT	GATGTATGTGGT	TGCA

## Sheet: Golay_rev
WellPosition	Name	Sequence	Notes		Revgolaycode	adaptor
A1	GBS_Golay_R_rcbc0	GGAGACAAGGGAAGATCGGAAGAGCGTCGTGTAGGGAAAGAGTGT	based on poland and caporaso		GGAGACAAGGGA	AGATCGGAAGAGCGTCGTGTAGGGAAAGAGTGT
B1	GBS_Golay_R_rcbc3	ACACCTGGTGATAGATCGGAAGAGCGTCGTGTAGGGAAAGAGTGT	based on poland and caporaso		ACACCTGGTGAT	AGATCGGAAGAGCGTCGTGTAGGGAAAGAGTGT
C1	GBS_Golay_R_rcbc4	TATCGTTGACCAAGATCGGAAGAGCGTCGTGTAGGGAAAGAGTGT	based on poland and caporaso		TATCGTTGACCA	AGATCGGAAGAGCGTCGTGTAGGGAAAGAGTGT
D1	GBS_Golay_R_rcbc5	TTACTGTGCGATAGATCGGAAGAGCGTCGTGTAGGGAAAGAGTGT	based on poland and caporaso		TTACTGTGCGAT	AGATCGGAAGAGCGTCGTGTAGGGAAAGAGTGT
E1	GBS_Golay_R_rcbc6	AGGCTACACGACAGATCGGAAGAGCGTCGTGTAGGGAAAGAGTGT	based on poland and caporaso		AGGCTACACGAC	AGATCGGAAGAGCGTCGTGTAGGGAAAGAGTGT
F1	GBS_Golay_R_rcbc7	CTAACCTCCGCTAGATCGGAAGAGCGTCGTGTAGGGAAAGAGTGT	based on poland and caporaso		CTAACCTCCGCT	AGATCGGAAGAGCGTCGTGTAGGGAAAGAGTGT
G1	GBS_Golay_R_rcbc8	GAACCAAAGGATAGATCGGAAGAGCGTCGTGTAGGGAAAGAGTGT	based on poland and caporaso		GAACCAAAGGAT	AGATCGGAAGAGCGTCGTGTAGGGAAAGAGTGT
H1	GBS_Golay_R_rcbc9	GTATGCGCTGTAAGATCGGAAGAGCGTCGTGTAGGGAAAGAGTGT	based on poland and caporaso		GTATGCGCTGTA	AGATCGGAAGAGCGTCGTGTAGGGAAAGAGTGT
A2	GBS_Golay_R_rcbc10	GTACATACCGGTAGATCGGAAGAGCGTCGTGTAGGGAAAGAGTGT	based on poland and caporaso		GTACATACCGGT	AGATCGGAAGAGCGTCGTGTAGGGAAAGAGTGT
B2	GBS_Golay_R_rcbc11	TCCGACACAATTAGATCGGAAGAGCGTCGTGTAGGGAAAGAGTGT	based on poland and caporaso		TCCGACACAATT	AGATCGGAAGAGCGTCGTGTAGGGAAAGAGTGT
C2	GBS_Golay_R_rcbc12	CCAGTGTATGCAAGATCGGAAGAGCGTCGTGTAGGGAAAGAGTGT	based on poland and caporaso		CCAGTGTATGCA	AGATCGGAAGAGCGTCGTGTAGGGAAAGAGTGT
D2	GBS_Golay_R_rcbc13	CCTCGTTCGACTAGATCGGAAGAGCGTCGTGTAGGGAAAGAGTGT	based on poland and caporaso		CCTCGTTCGACT	AGATCGGAAGAGCGTCGTGTAGGGAAAGAGTGT
E2	GBS_Golay_R_rcbc14	TGAGTCACTGGTAGATCGGAAGAGCGTCGTGTAGGGAAAGAGTGT	based on poland and caporaso		TGAGTCACTGGT	AGATCGGAAGAGCGTCGTGTAGGGAAAGAGTGT
F2	GBS_Golay_R_rcbc15	GACTTGGTATTCAGATCGGAAGAGCGTCGTGTAGGGAAAGAGTGT	based on poland and caporaso		GACTTGGTATTC	AGATCGGAAGAGCGTCGTGTAGGGAAAGAGTGT
G2	GBS_Golay_R_rcbc16	TACACGATCTACAGATCGGAAGAGCGTCGTGTAGGGAAAGAGTGT	based on poland and caporaso		TACACGATCTAC	AGATCGGAAGAGCGTCGTGTAGGGAAAGAGTGT
H2	GBS_Golay_R_rcbc17	GCACACACGTTAAGATCGGAAGAGCGTCGTGTAGGGAAAGAGTGT	based on poland and caporaso		GCACACACGTTA	AGATCGGAAGAGCGTCGTGTAGGGAAAGAGTGT
A3	GBS_Golay_R_rcbc18	CACGCCATAATGAGATCGGAAGAGCGTCGTGTAGGGAAAGAGTGT	based on poland and caporaso		CACGCCATAATG	AGATCGGAAGAGCGTCGTGTAGGGAAAGAGTGT
B3	GBS_Golay_R_rcbc19	CAGGCGTATTGGAGATCGGAAGAGCGTCGTGTAGGGAAAGAGTGT	based on poland and caporaso		CAGGCGTATTGG	AGATCGGAAGAGCGTCGTGTAGGGAAAGAGTGT
C3	GBS_Golay_R_rcbc20	GGATCGCAGATCAGATCGGAAGAGCGTCGTGTAGGGAAAGAGTGT	based on poland and caporaso		GGATCGCAGATC	AGATCGGAAGAGCGTCGTGTAGGGAAAGAGTGT
D3	GBS_Golay_R_rcbc21	GCTGATGAGCTGAGATCGGAAGAGCGTCGTGTAGGGAAAGAGTGT	based on poland and caporaso		GCTGATGAGCTG	AGATCGGAAGAGCGTCGTGTAGGGAAAGAGTGT
E3	GBS_Golay_R_rcbc22	AGCTGTTGTTTGAGATCGGAAGAGCGTCGTGTAGGGAAAGAGTGT	based on poland and caporaso		AGCTGTTGTTTG	AGATCGGAAGAGCGTCGTGTAGGGAAAGAGTGT
F3	GBS_Golay_R_rcbc23	GGATGGTGTTGCAGATCGGAAGAGCGTCGTGTAGGGAAAGAGTGT	based on poland and caporaso		GGATGGTGTTGC	AGATCGGAAGAGCGTCGTGTAGGGAAAGAGTGT
G3	GBS_Golay_R_rcbc24	GCGATATATCGCAGATCGGAAGAGCGTCGTGTAGGGAAAGAGTGT	based on poland and caporaso		GCGATATATCGC	AGATCGGAAGAGCGTCGTGTAGGGAAAGAGTGT
H3	GBS_Golay_R_rcbc25	TAGGATTGCTCGAGATCGGAAGAGCGTCGTGTAGGGAAAGAGTGT	based on poland and caporaso		TAGGATTGCTCG	AGATCGGAAGAGCGTCGTGTAGGGAAAGAGTGT
A4	GBS_Golay_R_rcbc26	ATGTGCACGACTAGATCGGAAGAGCGTCGTGTAGGGAAAGAGTGT	based on poland and caporaso		ATGTGCACGACT	AGATCGGAAGAGCGTCGTGTAGGGAAAGAGTGT
B4	GBS_Golay_R_rcbc27	ACGCGCAGATACAGATCGGAAGAGCGTCGTGTAGGGAAAGAGTGT	based on poland and caporaso		ACGCGCAGATAC	AGATCGGAAGAGCGTCGTGTAGGGAAAGAGTGT
C4	GBS_Golay_R_rcbc28	GACTTTCCCTCGAGATCGGAAGAGCGTCGTGTAGGGAAAGAGTGT	based on poland and caporaso		GACTTTCCCTCG	AGATCGGAAGAGCGTCGTGTAGGGAAAGAGTGT
D4	GBS_Golay_R_rcbc29	ATCCCGAATTTGAGATCGGAAGAGCGTCGTGTAGGGAAAGAGTGT	based on poland and caporaso		ATCCCGAATTTG	AGATCGGAAGAGCGTCGTGTAGGGAAAGAGTGT
E4	GBS_Golay_R_rcbc30	GTTGGTCAATCTAGATCGGAAGAGCGTCGTGTAGGGAAAGAGTGT	based on poland and caporaso		GTTGGTCAATCT	AGATCGGAAGAGCGTCGTGTAGGGAAAGAGTGT
F4	GBS_Golay_R_rcbc31	TAGCTCGTAACTAGATCGGAAGAGCGTCGTGTAGGGAAAGAGTGT	based on poland and caporaso		TAGCTCGTAACT	AGATCGGAAGAGCGTCGTGTAGGGAAAGAGTGT
G4	GBS_Golay_R_rcbc32	CAGTGCATATGCAGATCGGAAGAGCGTCGTGTAGGGAAAGAGTGT	based on poland and caporaso		CAGTGCATATGC	AGATCGGAAGAGCGTCGTGTAGGGAAAGAGTGT
H4	GBS_Golay_R_rcbc33	TCACGGGAGTTGAGATCGGAAGAGCGTCGTGTAGGGAAAGAGTGT	based on poland and caporaso		TCACGGGAGTTG	AGATCGGAAGAGCGTCGTGTAGGGAAAGAGTGT
A5	GBS_Golay_R_rcbc34	CTGCTAACGCAAAGATCGGAAGAGCGTCGTGTAGGGAAAGAGTGT	based on poland and caporaso		CTGCTAACGCAA	AGATCGGAAGAGCGTCGTGTAGGGAAAGAGTGT
B5	GBS_Golay_R_rcbc35	TTAGGGCTCGTAAGATCGGAAGAGCGTCGTGTAGGGAAAGAGTGT	based on poland and caporaso		TTAGGGCTCGTA	AGATCGGAAGAGCGTCGTGTAGGGAAAGAGTGT
C5	GBS_Golay_R_rcbc36	TCTAGCGTAGTGAGATCGGAAGAGCGTCGTGTAGGGAAAGAGTGT	based on poland and caporaso		TCTAGCGTAGTG	AGATCGGAAGAGCGTCGTGTAGGGAAAGAGTGT
D5	GBS_Golay_R_rcbc37	TCGAGGACTGCAAGATCGGAAGAGCGTCGTGTAGGGAAAGAGTGT	based on poland and caporaso		TCGAGGACTGCA	AGATCGGAAGAGCGTCGTGTAGGGAAAGAGTGT
E5	GBS_Golay_R_rcbc38	CGGAGCTATGGTAGATCGGAAGAGCGTCGTGTAGGGAAAGAGTGT	based on poland and caporaso		CGGAGCTATGGT	AGATCGGAAGAGCGTCGTGTAGGGAAAGAGTGT
F5	GBS_Golay_R_rcbc40	TCCAAAGTGTTCAGATCGGAAGAGCGTCGTGTAGGGAAAGAGTGT	based on poland and caporaso		TCCAAAGTGTTC	AGATCGGAAGAGCGTCGTGTAGGGAAAGAGTGT
G5	GBS_Golay_R_rcbc41	TACAGATGGCTCAGATCGGAAGAGCGTCGTGTAGGGAAAGAGTGT	based on poland and caporaso		TACAGATGGCTC	AGATCGGAAGAGCGTCGTGTAGGGAAAGAGTGT
H5	GBS_Golay_R_rcbc42	ACGTGTACCCAAAGATCGGAAGAGCGTCGTGTAGGGAAAGAGTGT	based on poland and caporaso		ACGTGTACCCAA	AGATCGGAAGAGCGTCGTGTAGGGAAAGAGTGT
A6	GBS_Golay_R_rcbc44	CGATCCGTATTAAGATCGGAAGAGCGTCGTGTAGGGAAAGAGTGT	based on poland and caporaso		CGATCCGTATTA	AGATCGGAAGAGCGTCGTGTAGGGAAAGAGTGT
B6	GBS_Golay_R_rcbc45	GTCTAATTCCGAAGATCGGAAGAGCGTCGTGTAGGGAAAGAGTGT	based on poland and caporaso		GTCTAATTCCGA	AGATCGGAAGAGCGTCGTGTAGGGAAAGAGTGT
C6	GBS_Golay_R_rcbc46	TCCGAATTCACAAGATCGGAAGAGCGTCGTGTAGGGAAAGAGTGT	based on poland and caporaso		TCCGAATTCACA	AGATCGGAAGAGCGTCGTGTAGGGAAAGAGTGT
D6	GBS_Golay_R_rcbc47	ACGCCACGAATGAGATCGGAAGAGCGTCGTGTAGGGAAAGAGTGT	based on poland and caporaso		ACGCCACGAATG	AGATCGGAAGAGCGTCGTGTAGGGAAAGAGTGT
E6	GBS_Golay_R_rcbc48	GGCCACGTAGTAAGATCGGAAGAGCGTCGTGTAGGGAAAGAGTGT	based on poland and caporaso		GGCCACGTAGTA	AGATCGGAAGAGCGTCGTGTAGGGAAAGAGTGT
F6	GBS_Golay_R_rcbc49	TAGGAACTGGCCAGATCGGAAGAGCGTCGTGTAGGGAAAGAGTGT	based on poland and caporaso		TAGGAACTGGCC	AGATCGGAAGAGCGTCGTGTAGGGAAAGAGTGT
G6	GBS_Golay_R_rcbc50	CTAGCGAACATCAGATCGGAAGAGCGTCGTGTAGGGAAAGAGTGT	based on poland and caporaso		CTAGCGAACATC	AGATCGGAAGAGCGTCGTGTAGGGAAAGAGTGT
H6	GBS_Golay_R_rcbc51	GACAGGAGATAGAGATCGGAAGAGCGTCGTGTAGGGAAAGAGTGT	based on poland and caporaso		GACAGGAGATAG	AGATCGGAAGAGCGTCGTGTAGGGAAAGAGTGT
A7	GBS_Golay_R_rcbc52	ATTCCTGTGAGTAGATCGGAAGAGCGTCGTGTAGGGAAAGAGTGT	based on poland and caporaso		ATTCCTGTGAGT	AGATCGGAAGAGCGTCGTGTAGGGAAAGAGTGT
B7	GBS_Golay_R_rcbc53	GAGGCTCATCATAGATCGGAAGAGCGTCGTGTAGGGAAAGAGTGT	based on poland and caporaso		GAGGCTCATCAT	AGATCGGAAGAGCGTCGTGTAGGGAAAGAGTGT
C7	GBS_Golay_R_rcbc54	TCCTCTGTCGACAGATCGGAAGAGCGTCGTGTAGGGAAAGAGTGT	based on poland and caporaso		TCCTCTGTCGAC	AGATCGGAAGAGCGTCGTGTAGGGAAAGAGTGT
D7	GBS_Golay_R_rcbc55	CTATTTGCGACAAGATCGGAAGAGCGTCGTGTAGGGAAAGAGTGT	based on poland and caporaso		CTATTTGCGACA	AGATCGGAAGAGCGTCGTGTAGGGAAAGAGTGT
E7	GBS_Golay_R_rcbc56	AGTAGAGGGATGAGATCGGAAGAGCGTCGTGTAGGGAAAGAGTGT	based on poland and caporaso		AGTAGAGGGATG	AGATCGGAAGAGCGTCGTGTAGGGAAAGAGTGT
F7	GBS_Golay_R_rcbc57	CGCAGCGGTATAAGATCGGAAGAGCGTCGTGTAGGGAAAGAGTGT	based on poland and caporaso		CGCAGCGGTATA	AGATCGGAAGAGCGTCGTGTAGGGAAAGAGTGT
G7	GBS_Golay_R_rcbc59	GGTGTCTATTGTAGATCGGAAGAGCGTCGTGTAGGGAAAGAGTGT	based on poland and caporaso		GGTGTCTATTGT	AGATCGGAAGAGCGTCGTGTAGGGAAAGAGTGT
H7	GBS_Golay_R_rcbc60	GTCAATTGACCGAGATCGGAAGAGCGTCGTGTAGGGAAAGAGTGT	based on poland and caporaso		GTCAATTGACCG	AGATCGGAAGAGCGTCGTGTAGGGAAAGAGTGT
A8	GBS_Golay_R_rcbc61	ATGAGACTCCACAGATCGGAAGAGCGTCGTGTAGGGAAAGAGTGT	based on poland and caporaso		ATGAGACTCCAC	AGATCGGAAGAGCGTCGTGTAGGGAAAGAGTGT
B8	GBS_Golay_R_rcbc62	GAATCTTCGAGCAGATCGGAAGAGCGTCGTGTAGGGAAAGAGTGT	based on poland and caporaso		GAATCTTCGAGC	AGATCGGAAGAGCGTCGTGTAGGGAAAGAGTGT
C8	GBS_Golay_R_rcbc63	ACACGTAAGCCTAGATCGGAAGAGCGTCGTGTAGGGAAAGAGTGT	based on poland and caporaso		ACACGTAAGCCT	AGATCGGAAGAGCGTCGTGTAGGGAAAGAGTGT
D8	GBS_Golay_R_rcbc64	GAGTGGTAGAGAAGATCGGAAGAGCGTCGTGTAGGGAAAGAGTGT	based on poland and caporaso		GAGTGGTAGAGA	AGATCGGAAGAGCGTCGTGTAGGGAAAGAGTGT
E8	GBS_Golay_R_rcbc65	GAAGTTGGAAGTAGATCGGAAGAGCGTCGTGTAGGGAAAGAGTGT	based on poland and caporaso		GAAGTTGGAAGT	AGATCGGAAGAGCGTCGTGTAGGGAAAGAGTGT
F8	GBS_Golay_R_rcbc66	TTCCTAGGTGAGAGATCGGAAGAGCGTCGTGTAGGGAAAGAGTGT	based on poland and caporaso		TTCCTAGGTGAG	AGATCGGAAGAGCGTCGTGTAGGGAAAGAGTGT
G8	GBS_Golay_R_rcbc67	GCACGACAACACAGATCGGAAGAGCGTCGTGTAGGGAAAGAGTGT	based on poland and caporaso		GCACGACAACAC	AGATCGGAAGAGCGTCGTGTAGGGAAAGAGTGT
H8	GBS_Golay_R_rcbc68	ATCGATCTGTGGAGATCGGAAGAGCGTCGTGTAGGGAAAGAGTGT	based on poland and caporaso		ATCGATCTGTGG	AGATCGGAAGAGCGTCGTGTAGGGAAAGAGTGT
A9	GBS_Golay_R_rcbc69	CTTGTGTCGATAAGATCGGAAGAGCGTCGTGTAGGGAAAGAGTGT	based on poland and caporaso		CTTGTGTCGATA	AGATCGGAAGAGCGTCGTGTAGGGAAAGAGTGT
B9	GBS_Golay_R_rcbc70	TGAGCCGGAATCAGATCGGAAGAGCGTCGTGTAGGGAAAGAGTGT	based on poland and caporaso		TGAGCCGGAATC	AGATCGGAAGAGCGTCGTGTAGGGAAAGAGTGT
C9	GBS_Golay_R_rcbc71	GCGGCAATTACGAGATCGGAAGAGCGTCGTGTAGGGAAAGAGTGT	based on poland and caporaso		GCGGCAATTACG	AGATCGGAAGAGCGTCGTGTAGGGAAAGAGTGT
D9	GBS_Golay_R_rcbc72	GAACTAGTCACCAGATCGGAAGAGCGTCGTGTAGGGAAAGAGTGT	based on poland and caporaso		GAACTAGTCACC	AGATCGGAAGAGCGTCGTGTAGGGAAAGAGTGT
E9	GBS_Golay_R_rcbc73	GACGGAACCCATAGATCGGAAGAGCGTCGTGTAGGGAAAGAGTGT	based on poland and caporaso		GACGGAACCCAT	AGATCGGAAGAGCGTCGTGTAGGGAAAGAGTGT
F9	GBS_Golay_R_rcbc74	CAAGCATGCCTAAGATCGGAAGAGCGTCGTGTAGGGAAAGAGTGT	based on poland and caporaso		CAAGCATGCCTA	AGATCGGAAGAGCGTCGTGTAGGGAAAGAGTGT
G9	GBS_Golay_R_rcbc75	CCTGAACTAGTTAGATCGGAAGAGCGTCGTGTAGGGAAAGAGTGT	based on poland and caporaso		CCTGAACTAGTT	AGATCGGAAGAGCGTCGTGTAGGGAAAGAGTGT
H9	GBS_Golay_R_rcbc76	CTTCGGCAGAATAGATCGGAAGAGCGTCGTGTAGGGAAAGAGTGT	based on poland and caporaso		CTTCGGCAGAAT	AGATCGGAAGAGCGTCGTGTAGGGAAAGAGTGT
A10	GBS_Golay_R_rcbc77	ACGGGACATGCTAGATCGGAAGAGCGTCGTGTAGGGAAAGAGTGT	based on poland and caporaso		ACGGGACATGCT	AGATCGGAAGAGCGTCGTGTAGGGAAAGAGTGT
B10	GBS_Golay_R_rcbc78	GTCATATCGTACAGATCGGAAGAGCGTCGTGTAGGGAAAGAGTGT	based on poland and caporaso		GTCATATCGTAC	AGATCGGAAGAGCGTCGTGTAGGGAAAGAGTGT
C10	GBS_Golay_R_rcbc79	GGAAACCACCACAGATCGGAAGAGCGTCGTGTAGGGAAAGAGTGT	based on poland and caporaso		GGAAACCACCAC	AGATCGGAAGAGCGTCGTGTAGGGAAAGAGTGT
D10	GBS_Golay_R_rcbc80	TTGCGCATACTAAGATCGGAAGAGCGTCGTGTAGGGAAAGAGTGT	based on poland and caporaso		TTGCGCATACTA	AGATCGGAAGAGCGTCGTGTAGGGAAAGAGTGT
E10	GBS_Golay_R_rcbc81	ACATTCAGCGCAAGATCGGAAGAGCGTCGTGTAGGGAAAGAGTGT	based on poland and caporaso		ACATTCAGCGCA	AGATCGGAAGAGCGTCGTGTAGGGAAAGAGTGT
F10	GBS_Golay_R_rcbc82	ACTGACAGCCATAGATCGGAAGAGCGTCGTGTAGGGAAAGAGTGT	based on poland and caporaso		ACTGACAGCCAT	AGATCGGAAGAGCGTCGTGTAGGGAAAGAGTGT
G10	GBS_Golay_R_rcbc83	CGAGAAGAGAACAGATCGGAAGAGCGTCGTGTAGGGAAAGAGTGT	based on poland and caporaso		CGAGAAGAGAAC	AGATCGGAAGAGCGTCGTGTAGGGAAAGAGTGT
H10	GBS_Golay_R_rcbc84	AGGCATCTTACGAGATCGGAAGAGCGTCGTGTAGGGAAAGAGTGT	based on poland and caporaso		AGGCATCTTACG	AGATCGGAAGAGCGTCGTGTAGGGAAAGAGTGT
A11	GBS_Golay_R_rcbc85	CAGCTAGAACGCAGATCGGAAGAGCGTCGTGTAGGGAAAGAGTGT	based on poland and caporaso		CAGCTAGAACGC	AGATCGGAAGAGCGTCGTGTAGGGAAAGAGTGT
B11	GBS_Golay_R_rcbc86	TCCCAGAACAACAGATCGGAAGAGCGTCGTGTAGGGAAAGAGTGT	based on poland and caporaso		TCCCAGAACAAC	AGATCGGAAGAGCGTCGTGTAGGGAAAGAGTGT
C11	GBS_Golay_R_rcbc87	AGCTGGAAGTCCAGATCGGAAGAGCGTCGTGTAGGGAAAGAGTGT	based on poland and caporaso		AGCTGGAAGTCC	AGATCGGAAGAGCGTCGTGTAGGGAAAGAGTGT
D11	GBS_Golay_R_rcbc88	CACGGTTGTGAGAGATCGGAAGAGCGTCGTGTAGGGAAAGAGTGT	based on poland and caporaso		CACGGTTGTGAG	AGATCGGAAGAGCGTCGTGTAGGGAAAGAGTGT
E11	GBS_Golay_R_rcbc89	GAGGAATAGCAGAGATCGGAAGAGCGTCGTGTAGGGAAAGAGTGT	based on poland and caporaso		GAGGAATAGCAG	AGATCGGAAGAGCGTCGTGTAGGGAAAGAGTGT
F11	GBS_Golay_R_rcbc90	CAGCGGTGACATAGATCGGAAGAGCGTCGTGTAGGGAAAGAGTGT	based on poland and caporaso		CAGCGGTGACAT	AGATCGGAAGAGCGTCGTGTAGGGAAAGAGTGT
G11	GBS_Golay_R_rcbc91	ATCGGCGTTACAAGATCGGAAGAGCGTCGTGTAGGGAAAGAGTGT	based on poland and caporaso		ATCGGCGTTACA	AGATCGGAAGAGCGTCGTGTAGGGAAAGAGTGT
H11	GBS_Golay_R_rcbc92	AGATGTTCTGCTAGATCGGAAGAGCGTCGTGTAGGGAAAGAGTGT	based on poland and caporaso		AGATGTTCTGCT	AGATCGGAAGAGCGTCGTGTAGGGAAAGAGTGT
A12	GBS_Golay_R_rcbc93	CCACCTACTCCAAGATCGGAAGAGCGTCGTGTAGGGAAAGAGTGT	based on poland and caporaso		CCACCTACTCCA	AGATCGGAAGAGCGTCGTGTAGGGAAAGAGTGT
B12	GBS_Golay_R_rcbc94	GAATAGAGCCAAAGATCGGAAGAGCGTCGTGTAGGGAAAGAGTGT	based on poland and caporaso		GAATAGAGCCAA	AGATCGGAAGAGCGTCGTGTAGGGAAAGAGTGT
C12	GBS_Golay_R_rcbc95	GTACGTGGGATCAGATCGGAAGAGCGTCGTGTAGGGAAAGAGTGT	based on poland and caporaso		GTACGTGGGATC	AGATCGGAAGAGCGTCGTGTAGGGAAAGAGTGT
D12	GBS_Golay_R_rcbc96	GAAGAAGCGGTAAGATCGGAAGAGCGTCGTGTAGGGAAAGAGTGT	based on poland and caporaso		GAAGAAGCGGTA	AGATCGGAAGAGCGTCGTGTAGGGAAAGAGTGT
E12	GBS_Golay_R_rcbc97	TGTTATCGCACAAGATCGGAAGAGCGTCGTGTAGGGAAAGAGTGT	based on poland and caporaso		TGTTATCGCACA	AGATCGGAAGAGCGTCGTGTAGGGAAAGAGTGT
F12	GBS_Golay_R_rcbc98	TCGTCGATAATCAGATCGGAAGAGCGTCGTGTAGGGAAAGAGTGT	based on poland and caporaso		TCGTCGATAATC	AGATCGGAAGAGCGTCGTGTAGGGAAAGAGTGT
G12	GBS_Golay_R_rcbc99	ATTGGGCTAGGCAGATCGGAAGAGCGTCGTGTAGGGAAAGAGTGT	based on poland and caporaso		ATTGGGCTAGGC	AGATCGGAAGAGCGTCGTGTAGGGAAAGAGTGT
H12	GBS_Golay_R_rcbc100	ACCACATACATCAGATCGGAAGAGCGTCGTGTAGGGAAAGAGTGT	based on poland and caporaso		ACCACATACATC	AGATCGGAAGAGCGTCGTGTAGGGAAAGAGTGT
