# Supplementary material for: Reassessing Hybridisation in Australian Tetragonula Stingless Bees Using Multiple Genetic Markers
Source: Ecol Evol. 2025 Jan 29;15(2):e70912. doi: 10.1002/ece3.70912 (PMC11775563; doi:10.1002/ece3.70912)
Supplement: Supplementary file 4 — Table S2. Pairwise F ST values across the three species based on microsatellite and SNP data. [file ECE3-15-e70912-s002.xlsx]

## Sheet: Pairwise_WC_FST
SNPS
	Tetragonula hockingsi	Tetragonula carbonaria	Tetragonula davenporti
Tetragonula hockingsi	-	0.641-0.659	0.789-0.804
Tetragonula carbonaria	0.641	-	0.708-0.726
Tetragonula davenporti	0.789	0.708	-
overall	lower 95	upper 95
0.675497	0.6607	0.6898
MSATS
	Tetragonula hockingsi	Tetragonula carbonaria	Tetragonula davenporti
Tetragonula hockingsi	-	0.460-0.595	0.623-0.776
Tetragonula carbonaria	0.464862	-	0.447-0.611
Tetragonula davenporti	0.626762	0.452216	-
overall	lower 95	upper 95
0.477824	0.3833	0.6391
Pairwise FST’s calculated using Weir & Cockerham 1984 as implemented in the R package hierfstat below the diagonal, with 95% bounds above the diagonal calculated following the bootstrapping procedure implemented in hierfstat with 10,000 replicates.
